# Supplementary material for: Evolutionary adaptations of Pseudomonas aeruginosa biofilms to ciprofloxacin and antioxidant co-treatment in synthetic sputum medium
Source: Microbiol Spectr. 2026 Feb 12;14(3):e03149-25. doi: 10.1128/spectrum.03149-25 (PMC12955469; doi:10.1128/spectrum.03149-25)
Supplement: Data S1 — Mutated gene isolates passage 6. [file spectrum.03149-25-s0001.xlsx]

## Sheet: Sheet1
						Supplementary file 1: List of genes mutated in the four isolates from each condition collected at passage 6
MIC		0.094	0.094	0.125	0.125	32	32	8	12	0.5	0.75	0.75	0.75	0.5	2	0.5	0.5	0.75	0.75	0.5	1
Gene name	Gene ID	C1	C2	C3	C4	CIP1	CIP2	CIP3	CIP4	ED1	ED2	ED3	ED4	NAC1	NAC2	NAC3	NAC4	THU1	THU2	THU3	THU4
mexR	PA0424
mexZ	PA2020
gyrA	PA3168
nalC	PA3721
nfxB	PA4600
AmpO	PA4219
aer	PA1561
aer2	PA0176
rocR	PA3947
HasS	PA3409
sagS	PA2824
cyaA	PA5272
	PA0326
ParS	PA1798
fliG	PA1102
fliF	PA1101									1
flhA	PA1452
flhB	PA1449
pntB	PA0196
bkdB	PA2249
pcaB	PA0230
murG	PA4412
plsX	PA2969
mtnA	PA3169
	PA0794
	PA1377								0
	PA3516
	PA3924
	PA1066
nusA	PA4745
dnaX	PA1532
	PA3327
	PA0760
pscP	PA1695
fha1	PA0081
pelE	PA3060
pchE	PA4226
sadC	PA4332
	PA2296
	PA2778
	PA3453
	PA4508
	PA3499
	PA5383
	PA0818
	PA2865
	PA2840
	PA2099
	PA2553
	PA2798
	PA1262
	PA1067												0
																									Treatment-specific mutations
																									Mutations shared across conditions
