# Supplementary material for: Evolutionary adaptations of Pseudomonas aeruginosa biofilms to ciprofloxacin and antioxidant co-treatment in synthetic sputum medium
Source: Microbiol Spectr. 2026 Feb 12;14(3):e03149-25. doi: 10.1128/spectrum.03149-25 (PMC12955469; doi:10.1128/spectrum.03149-25)
Supplement: Data S2 — Number of isolates with mutated genes; list of common and unique mutated genes. [file spectrum.03149-25-s0002.xlsx]

## Sheet: Sheet1
							Supplementary file 2: Number of isolates collected at passage 6 (final passage) harboring mutations in each gene for the different conditions
Gene	C	CIP	CIP+ED	CIP+NAC	CIP+THU
mexR	0	2	0	0	0
mexZ	0	0	1	0	0
gyrA	0	4	0	1	0
nalC	0	1	0	0	0
nfxB	0	0	2	4	4
AmpO	0	0	0	1	0
aer	0	1	0	1	0
aer2	3	1	4	2	4
rocR	0	1	0	0	0
HasS	0	1	0	0	0
sagS	1	0	0	0	0
cyaA	2	1	0	0	2
PA0326	0	0	0	1	0
ParS	0	0	2	0	0
fliG	1	0	0	0	0
fliF	0	0	1	0	0
flhA	1	0	0	0	0
flhB	0	0	0	1	0
pntB	1	1	0	0	1
bkdB	0	1	0	0	0
pcaB	1	0	0	0	0
murG	0	0	1	1	0
plsX	0	0	0	1	0
mtnA	0	0	0	1	0
PA0794	1	2	1	0	2
PA1377	0	1	0	0	1
PA3516	0	2	0	2	0
PA3924	0	2	0	2	0
PA1066	1	0	1	0	0
nusA	0	0	1	0	0
dnaX	0	1	0	0	0
PA3327	1	0	0	0	0
PA0760	0	0	0	0	1
pscP	0	0	2	0	0
fha1	0	0	2	0	0
PelE	0	0	0	0	1
pchE	0	1	0	1	0
sadC	1	0	0	0	0
PA2296	0	1	0	0	2
PA2778	1	1	0	0	0
PA3453	0	1	0	1	0
PA4508	0	1	0	1	0
PA3499	0	1	0	0	0
PA5383	0	0	1	0	0
PA0818	0	0	0	1	0
PA2865	0	0	0	1	0
PA2840	0	0	1	0	0
PA2099	1	0	0	0	0
PA2553	0	0	1	0	1
PA2798	0	0	1	0	0
PA1262	0	0	0	1	0
PA1067	1	0	1	1	1

## Sheet: Sheet2
								Supplementary file 2: Comparing genes mutated in the current SCFM2 study with a previously published in vivo study
SCFM2	IN VIVO	SCFM2 UNIQUE	IN VIVO UNIQUE	COMMON
PA0176	PA1060	PA1102	PA1060	PA0176
PA0230	PA1377	PA2778	PA2330	PA0230
PA5272	PA0176	PA1452	PA2540	PA5272
PA0794	PA2249	PA2824	PA3329	PA0794
PA0196	PA2296	PA3327	PA3877	PA0196
PA1102	PA2330	PA4332	PA4338	PA2099
PA2099	PA0230	PA0424	PA4398	PA2865
PA2778	PA2540	PA1532	PA4509	PA1066
PA2865	PA2553	PA1561	PA4684	PA1067
PA1066	PA3329	PA3168	PA5017	PA1695
PA1452	PA3877	PA3453	PA1232	PA1798
PA2824	PA4338	PA3721	PA1493	PA2296
PA3327	PA4398	PA3924	PA2010	PA2553
PA4332	PA4509	PA3947	PA2505	PA3169
PA1066	PA4684	PA3499	PA2802	PA3409
PA1067	PA4745	PA2020	PA3214	PA3516
PA1695	PA5017	PA0326	PA3417	PA4226
PA1798	PA5272	PA1101	PA3514	PA4508
PA0176	PA0794	PA1449	PA0427	PA4600
PA0196	PA1060	PA4412	PA4296	PA4745
PA2099	PA1066	PA2969	PA0437	PA5383
PA2296	PA1067	PA0760	PA0439	PA1377
PA2553	PA1232	PA0081	PA4903	PA2249
PA2865	PA1493	PA3060	PA5140
PA3169	PA1695	PA0818	PA5409
PA3409	PA1798	PA2840	PA1995
PA3516	PA0176	PA2798
PA4226	PA2010	PA1262
PA4508	PA0196
PA4600	PA2099
PA4745	PA2296
PA5272	PA0230
PA5383	PA2505
PA0424	PA2553
PA0794	PA2802
PA1377	PA2865
PA1532	PA3169
PA1561	PA3214
PA2249	PA3409
PA2778	PA3417
PA3168	PA3514
PA3453	PA3516
PA3721	PA4226
PA3924	PA0427
PA3947	PA4296
PA3499	PA0437
PA2020	PA0439
PA2824	PA4508
PA0326	PA4600
PA1101	PA4684
PA1449	PA4745
PA4412	PA4903
PA2969	PA5140
PA0760	PA5272
PA0081	PA5383
PA3060	PA5409
PA0818	PA1995
PA2840
PA2798
PA1262
