# Supplementary material for: Evolutionary adaptations of Pseudomonas aeruginosa biofilms to ciprofloxacin and antioxidant co-treatment in synthetic sputum medium
Source: Microbiol Spectr. 2026 Feb 12;14(3):e03149-25. doi: 10.1128/spectrum.03149-25 (PMC12955469; doi:10.1128/spectrum.03149-25)
Supplement: Data S3 — Mutated genes in populations passage 6. [file spectrum.03149-25-s0003.xlsx]

## Sheet: Sheet1
								Supplementary file 3 : List of genes mutated in two evolved bacterial populations from each condition at passage 6
Gene name	Gene ID	C1	C2	CIP1	CIP2	ED1	ED2	NAC1	NAC2	THU1	THU2
mexZ	PA2020
gyrA	PA3168
nfxB	PA4600
sagS	PA2824
cyaA	PA5272
wspF	PA3703
aer	PA1561
aer2	PA0176
fliG	PA1102
fliF	PA1101
	PA0794
	PA3516
	PA2540
pchE	PA4226
fha1	PA0081
	PA2296
	PA2778														Treatment-specific mutations
	PA3453														Mutations shared across conditions
	PA1067
