# Supplementary material for: Evolutionary adaptations of Pseudomonas aeruginosa biofilms to ciprofloxacin and antioxidant co-treatment in synthetic sputum medium
Source: Microbiol Spectr. 2026 Feb 12;14(3):e03149-25. doi: 10.1128/spectrum.03149-25 (PMC12955469; doi:10.1128/spectrum.03149-25)
Supplement: Data S4 — WGS analysis. [file spectrum.03149-25-s0004.xlsx]

## Sheet: Sheet 1 - all.var-148
Supplementary file 4: All variants data analysis
Samples	Contig	Pos	Ref	Var	Score	Var_cov	Var_frac	Type	Ref_nt	Var_nt	Ref_nt_pos_change	Ref_aa_pos_change	Frameshift	Gene_ID	Locus_tag	Gene_name	Function	Upstream_feature	Downstream_feature	snpEff_type	snpEff_impact
1:THU2	NC_002516	65710	G	C	14.4286	20.0	0.32											hypothetical protein	Phenazine modifying protein PhzH / Asparagine synthetase [glutamine-hydrolyzing] (EC 6.3.5.4)	intergenic_region	MODIFIER
3:EDPAP2,ED2,ED1	NC_002516	98901	CTGGCTGTGGCTGTGGCTGTGGCTGTGGCTGTGGCTGTGGCTGTGGCTGTGGCTGTGGCTGTGGCTGT	CTGGCTGTGGCTGTGGCTGTGGCTGTGGCTGTGGCTGTGGCTGTGGCTGTGGCTGTGGCTGTGGCTGTGGCTGT	91.7309	26.7	0.33	Insertion	caacagccacagccacagccacagccacagccacagccacagccacagccacagccacagccacagccagcgagcgtg	caACAGCCACAGCCACAGCCACAGCCACAGCCACAGCCACAGCCACAGCCACAGCCACAGCCACAGCCACAGCCAGcgagcgtg	788_789insACAGCC	Gln263_Gln264insGlnPro		fig|208964.12.peg.84	PA0081	fha1	T6SS forkhead associated domain protein ImpI/VasC	T6SS secretion lipoprotein TssJ (VasD)	hypothetical protein	conservative_inframe_insertion	MODERATE
5:CPAP2,THU3,THU1,ED1,C4	NC_002516	201557	T	G	13.9903	19.6	0.35	Nonsyn	cag	cCg	83A>C	Gln28Pro		fig|208964.12.peg.182	PA0176	aer2	Aerotaxis sensor receptor protein	Chemotaxis protein methyltransferase CheR (EC 2.1.1.80)	Positive regulator of CheA protein activity (CheW)	missense_variant	MODERATE
4:EDPAP2,ED2,ED1,C4	NC_002516	201568	G	C	42.0111	18.2	0.34	Nonsyn	ttc	ttG	72C>G	Phe24Leu		fig|208964.12.peg.182	PA0176	aer2	Aerotaxis sensor receptor protein	Chemotaxis protein methyltransferase CheR (EC 2.1.1.80)	Positive regulator of CheA protein activity (CheW)	missense_variant	MODERATE
25:nac2,nac3,nacpap2,PAPNAC2,nacPAP2,EDPAP2,EDPAP1,CIPPAP2,CPAP2,CPAP1,THU4,THU3,THU2,THU1,NAC3,NAC2,ED4,ED3,ED2,ED1,CIP4,C4,C2,C1,PAO1greta	NC_002516	201569	A	C	16.1558	17.0	0.32	Nonsyn	ttc	tGc	71T>G	Phe24Cys		fig|208964.12.peg.182	PA0176	aer2	Aerotaxis sensor receptor protein	Chemotaxis protein methyltransferase CheR (EC 2.1.1.80)	Positive regulator of CheA protein activity (CheW)	missense_variant	MODERATE
3:THU2,CIP4,C3	NC_002516	226464	T	G	12.2747	26.7	0.40	Nonsyn	ttc	Gtc	862T>G	Phe288Val		fig|208964.12.peg.204	PA0196	pntB	NAD(P) transhydrogenase subunit beta (EC 1.6.1.2)	NAD(P) transhydrogenase C-domain of subunit alpha (EC 1.6.1.2)	putative TonB-dependent receptor	missense_variant	MODERATE
4:nac1,nac3,NAC3,NAC1	NC_002516	302548	T	G	23.3277	19.0	0.39											5-aminovalerate aminotransferase (EC 2.6.1.48) / Gamma-aminobutyrate:alpha-ketoglutarate aminotransferase (EC 2.6.1.19)	hypothetical protein	intergenic_region	MODIFIER
1:CPAP2	NC_002516	308655	A	C	12.2912	20.0	0.28	Synon	gct	gcG	438T>G	Ala146Ala		fig|208964.12.peg.286	PA0273		Uncharacterized MFS-type transporter	Transcriptional regulator	hypothetical protein	synonymous_variant	LOW
13:nac3,nac4,CIPPAP2,CPAP2,THU1,NAC4,NAC3,ED1,CIP4,CIP3,C3,C2,C1	NC_002516	322034	A	C	62262	17.8	0.32											Fatty acid desaturase (EC 1.14.19.1)	sodium-solute symporter, putative	intergenic_region	MODIFIER
2:nac3,NAC3	NC_002516	322036	G	C	16.6361	13.0	0.30											Fatty acid desaturase (EC 1.14.19.1)	sodium-solute symporter, putative	intergenic_region	MODIFIER
1:CIP4	NC_002516	326854	A	G	228326	94.0	0.97											Sensory box/GGDEF domain protein	Outer membrane low permeability porin, OprD family	intergenic_region	MODIFIER
2:nac4,NAC4	NC_002516	366426	A	C	17.3366	12.0	0.22	Nonsyn	gtc	gGc	704T>G	Val235Gly		fig|208964.12.peg.342	PA0326		Spermidine/putrescine import ABC transporter ATP-binding protein PotA (TC 3.A.1.11.1)	Spermidine/putrescine import ABC transporter permease protein PotB (TC 3.A.1.11.1)	Outer membrane protein	missense_variant	MODERATE
3:nacpap1,nacPAP1,ED2	NC_002516	424548	A	T	13.0338	25.3	0.42											Thiazole synthase (EC 2.8.1.10)	tRNA (guanine(46)-N(7))-methyltransferase (EC 2.1.1.33)	intergenic_region	MODIFIER
1:PAPNAC2	NC_002516	424551	C	G	14.8233	26.0	0.35											Thiazole synthase (EC 2.8.1.10)	tRNA (guanine(46)-N(7))-methyltransferase (EC 2.1.1.33)	intergenic_region	MODIFIER
4:PAPNAC1,C3,C1,PAO1greta	NC_002516	424570	A	C	30.25	22.5	0.42											Thiazole synthase (EC 2.8.1.10)	tRNA (guanine(46)-N(7))-methyltransferase (EC 2.1.1.33)	intergenic_region	MODIFIER
2:CIPPAP2,THU4	NC_002516	425375	A	C	15.0755	25.5	0.29											tRNA (guanine(46)-N(7))-methyltransferase (EC 2.1.1.33)	hypothetical protein	intergenic_region	MODIFIER
1:ED1	NC_002516	453199	T	G	11.6183	12.0	0.24											twitching motility protein PilJ	Chemotaxis protein methyltransferase CheR (EC 2.1.1.80)	intergenic_region	MODIFIER
1:CIP2	NC_002516	471662	AATCGAGCTCGC	A	227991	71.0	0.86	Deletion	agcgagctcgattgc	aTgc	65_75delGCGAGCTCGAT	Ser22fs	yes	fig|208964.12.peg.446	PA0424	mexR	Multidrug resistance operon repressor MexR, MarR family	Protein yceI precursor	Multidrug efflux system, membrane fusion component	frameshift_variant	HIGH
1:CIP1	NC_002516	471675	CTGGAT	C	228.39	79.0	0.98	Deletion	atccag	G	58_62delATCCA	Ile20fs	yes	fig|208964.12.peg.446	PA0424	mexR	Multidrug resistance operon repressor MexR, MarR family	Protein yceI precursor	Multidrug efflux system, membrane fusion component	frameshift_variant	HIGH
1:C1	NC_002516	564580	T	G	25.2864	22.0	0.30											hypothetical protein	hypothetical protein	intergenic_region	MODIFIER
1:CIP1	NC_002516	646707	G	C	10.0856	11.0	0.28											UPF0229 protein YeaH	Uncharacterized protein YeaG	intergenic_region	MODIFIER
6:nac1,EDPAP2,EDPAP1,CIPPAP2,NAC1,C3	NC_002516	646709	A	C	31.9639	20.0	0.32											UPF0229 protein YeaH	Uncharacterized protein YeaG	intergenic_region	MODIFIER
1:CPAP1	NC_002516	827372	T	G	27.5143	29.0	0.37											HD-GYP domain (HD superfamily hydrolase)	tRNA-modifying protein YgfZ	intergenic_region	MODIFIER
11:nacpap1,PAPNAC1,nacPAP1,EDPAP2,CPAP2,THU2,THU1,ED3,CIP4,CIP1,C2	NC_002516	870259	G	C	19.0288	16.1	0.29	Nonsyn	gcc	gGc	2597C>G	Ala866Gly		fig|208964.12.peg.827	PA0794		2-methylcitrate dehydratase (2-methyl-trans-aconitate forming) (EC 4.2.1.117)	2-methylaconitate isomerase	2-methylcitrate synthase (EC 2.3.3.5)	missense_variant	MODERATE
2:nac1,NAC1	NC_002516	895454	A	C	228303	73.0	0.97	Nonsyn	cta	cGa	215T>G	Leu72Arg		fig|208964.12.peg.851	PA0818		hypothetical protein	Putative ring-cleaving dioxygenase	hypothetical protein	missense_variant	MODERATE
1:THU1	NC_002516	993346	T	G	32.3109	13.0	0.28											hypothetical protein	Phage protein	intergenic_region	MODIFIER
1:C2	NC_002516	1152178	A	C	13.2411	15.0	0.36	Nonsyn	ctc	cGc	341T>G	Leu114Arg		fig|208964.12.peg.1104	PA1066		Putative short-chain dehydrogenase	FIG016027: protein of unknown function YeaO	Transcriptional regulator, LysR family	missense_variant	MODERATE
1:ED1	NC_002516	1152179	G	C	16.6433	8.0	0.28	Nonsyn	ctc	Gtc	340C>G	Leu114Val		fig|208964.12.peg.1104	PA1066		Putative short-chain dehydrogenase	FIG016027: protein of unknown function YeaO	Transcriptional regulator, LysR family	missense_variant	MODERATE
1:THU1	NC_002516	1153407	A	C	18991	16.0	0.25	Nonsyn	acg	Ccg	784A>C	Thr262Pro		fig|208964.12.peg.1105	PA1067		Transcriptional regulator, LysR family	Putative short-chain dehydrogenase	HsthuPAP10xo protein	missense_variant	MODERATE
6:nac2,PAPNAC2,THU1,NAC2,ED4,C4	NC_002516	1153414	G	C	10.0745	14.7	0.25	Nonsyn	agc	aCc	791G>C	Ser264Thr		fig|208964.12.peg.1105	PA1067		Transcriptional regulator, LysR family	Putative short-chain dehydrogenase	HsthuPAP10xo protein	missense_variant	MODERATE
1:ED1	NC_002516	1192918	CGCG	CGCGCGAGCTGGCG	23.8663	11.0	0.23	Insertion	cgcgtgcacctggcg	CGCGCGAGCTGGCGtgcacctggcg	517_518insCGAGCTGGCG	Val173fs	yes	fig|208964.12.peg.1140	PA1101	fliF	Flagellar M-ring protein FliF	Flagellar hook-basal body complex protein FliE	Flagellar motor switch protein FliG	frameshift_variant	HIGH
1:PAPNAC1	NC_002516	1193161	C	T	99.0349	20.0	0.18	Nonsyn	cag	Tag	757C>T	Gln253*		fig|208964.12.peg.1140	PA1101	fliF	Flagellar M-ring protein FliF	Flagellar hook-basal body complex protein FliE	Flagellar motor switch protein FliG	stop_gained	HIGH
1:CIPPAP2	NC_002516	1194300	CT	C	102137	18.0	0.20	Deletion	ctg	Cg	95delT	Leu32fs	yes	fig|208964.12.peg.1141	PA1102	fliG	Flagellar motor switch protein FliG	Flagellar M-ring protein FliF	Flagellar assembly protein FliH	frameshift_variant	HIGH
1:C3	NC_002516	1194494	CAACAA	CA	228409	110.0	0.99	Deletion	gccaacaac	gcCAc	290_293delACAA	Asn97fs	yes	fig|208964.12.peg.1141	PA1102	fliG	Flagellar motor switch protein FliG	Flagellar M-ring protein FliF	Flagellar assembly protein FliH	frameshift_variant	HIGH
2:nac3,NAC3	NC_002516	1202353	A	C	11.8154	8.0	0.32	Nonsyn	ctg	cGg	452T>G	Leu151Arg		fig|208964.12.peg.1149	PA1110		Pseudouridine synthase	Transcriptional regulator, AraC family	hypothetical protein	missense_variant	MODERATE
2:CIPPAP2,C4	NC_002516	1303427	G	C	14.7176	22.0	0.32											Nicotinamidase family protein YcaC	hypothetical protein	intergenic_region	MODIFIER
2:nac3,NAC3	NC_002516	1335519	C	G	11.1386	10.0	0.24											hypothetical protein	Transcriptional regulator, AraC family	intergenic_region	MODIFIER
2:nac3,NAC3	NC_002516	1371671	A	C	18.1111	17.0	0.36	Nonsyn	ctc	cGc	29T>G	Leu10Arg		fig|208964.12.peg.1310	PA1262		Uncharacterized MFS-type transporter	Transcriptional regulator, AraC family	Putative DNA-binding protein	missense_variant	MODERATE
2:THU4,CIP4	NC_002516	1495478	C	G	11.3448	17.0	0.25	Nonsyn	cgg	Ggg	520C>G	Arg174Gly		fig|208964.12.peg.1429	PA1377		Acetyltransferase, GNAT family	Isocitrate dehydrogenase phosphatase (EC 2.7.11.5)/kinase (EC 3.1.3.-)	hypothetical protein	missense_variant	MODERATE
3:THU4,ED3,CIP4	NC_002516	1538747	G	C	62.4157	14.0	0.31											LysR family transcriptional regulator similar to YneJ	hypothetical protein	intergenic_region	MODIFIER
2:nac4,NAC4	NC_002516	1576601	CCTGGCTGCCCAG	C	228413	68.0	0.99	Deletion	tacctggctgcccag	taC	265_276delCTGGCTGCCCAG	Leu89_Gln92del		fig|208964.12.peg.1500	PA1449	flhB	Flagellar biosynthesis protein FlhB	Flagellar biosynthesis protein FliR	Beta-propeller domains of methanol dehydrogenase type	conservative_inframe_deletion	MODERATE
2:nac4,NAC4	NC_002516	1576611	C	T	58.4147	4.0	1.00	Nonsyn	cag	Tag	274C>T	Gln92*		fig|208964.12.peg.1500	PA1449	flhB	Flagellar biosynthesis protein FlhB	Flagellar biosynthesis protein FliR	Beta-propeller domains of methanol dehydrogenase type	stop_gained	HIGH
2:nac4,NAC4	NC_002516	1576613	G	C	70.4192	5.0	1.00	Nonsyn	cag	caC	276G>C	Gln92His		fig|208964.12.peg.1500	PA1449	flhB	Flagellar biosynthesis protein FlhB	Flagellar biosynthesis protein FliR	Beta-propeller domains of methanol dehydrogenase type	missense_variant	MODERATE
1:C2	NC_002516	1582291	CGG	CG	228388	81.0	0.99	Deletion	ctcggt	ctCGt	1973delG	Gly658fs	yes	fig|208964.12.peg.1503	PA1452	flhA	Flagellar biosynthesis protein FlhA	Beta-propeller domains of methanol dehydrogenase type	Flagellar biosynthesis protein FlhF	frameshift_variant	HIGH
1:C4	NC_002516	1582381	G	A	225417	89.0	1.00	Synon	ctg	ctA	2061G>A	Leu687Leu		fig|208964.12.peg.1503	PA1452	flhA	Flagellar biosynthesis protein FlhA	Beta-propeller domains of methanol dehydrogenase type	Flagellar biosynthesis protein FlhF	synonymous_variant	LOW
1:CIP3	NC_002516	1671916	A	C	16.5863	13.0	0.26	Nonsyn	gag	gCg	1928A>C	Glu643Ala		fig|208964.12.peg.1585	PA1532	dnaX	DNA polymerase III subunits gamma and tau (EC 2.7.7.7)	hypothetical protein	Nucleoid-associated protein YaaK	missense_variant	MODERATE
1:CIP4	NC_002516	1698602	AT	A	225417	79.0	1.00	Deletion	atc	Tc	1345delA	Ile449fs	yes	fig|208964.12.peg.1617	PA1561	aer	Aerotaxis sensor receptor protein	Nucleoside-diphosphate-sugar epimerases	Aconitate hydratase (EC 4.2.1.3) @ 2-methylisocitrate dehydratase (EC 4.2.1.99)	frameshift_variant	HIGH
4:nac3,nacpap2,nacPAP2,NAC3	NC_002516	1699256	GCCATTTCCAGGC	G	219636	17.0	0.45	Deletion	cgcctggaaatggcc	cCc	680_691delGCCTGGAAATGG	Arg227_Ala231delinsPro		fig|208964.12.peg.1617	PA1561	aer	Aerotaxis sensor receptor protein	Nucleoside-diphosphate-sugar epimerases	Aconitate hydratase (EC 4.2.1.3) @ 2-methylisocitrate dehydratase (EC 4.2.1.99)	disruptive_inframe_deletion	MODERATE
5:nac2,NAC2,CIP4,CIP3,C1	NC_002516	1802661	A	C	42.2842	16.8	0.35											Glutathione S-transferase, unnamed subgroup (EC 2.5.1.18)	T6SS component TssA (ImpA)	intergenic_region	MODIFIER
2:THU3,CIP2	NC_002516	1830616	C	G	10.8007	18.5	0.32	Synon	gtg	gtC	144G>C	Val48Val		fig|208964.12.peg.1741	PA1680		Hydrolase, alpha/beta fold family	hypothetical protein	Chorismate synthase (EC 4.2.3.5)	synonymous_variant	LOW
2:ED2,ED1	NC_002516	1844903	TGTTGGCGTTGGCGTTGGCGTTGGCGTTGGCGTTGGCGTTGGCGTTGGCGTTGGCGTTGGCGTTGGCGTTG	TGTTGGCGTTGGCGTTGGCGTTGGCGTTGGCGTTGGCGTTGGCGTTG	26.9636	9.0	0.27	Deletion	gcaacgccaacgccaacgccaacgccaacgccaacgccaacgccaacgccaacgccaacgccaacgccaaca	gCAACGCCAACGCCAACGCCAACGCCAACGCCAACGCCAACGCCAACA	281_304delCAACGCCAACGCCAACGCCAACGC	Thr95_Pro102del		fig|208964.12.peg.1757	PA1695	pscP	Type III secretion protein (YscP)	Type III secretion inner membrane protein (YscQ,homologous to flagellar export components)	Type III secretion spans bacterial envelope protein (YscO)	conservative_inframe_deletion	MODERATE
2:ED2,ED1	NC_002516	1844927	CG	CGACACTG	26.8174	5.5	0.18	Insertion	acgccaacg	aCAGTGTCGccaacg	325_326insCAGTGT	Thr109_Pro110insValSer		fig|208964.12.peg.1757	PA1695	pscP	Type III secretion protein (YscP)	Type III secretion inner membrane protein (YscQ,homologous to flagellar export components)	Type III secretion spans bacterial envelope protein (YscO)	conservative_inframe_insertion	MODERATE
2:THU2,CIP1	NC_002516	1946547	G	C	26.3247	13.0	0.34	Synon	gtc	gtG	495C>G	Val165Val		fig|208964.12.peg.1863	PA1796	folD	Methenyltetrahydrofolate cyclohydrolase (EC 3.5.4.9) / Methylenetetrahydrofolate dehydrogenase (NADP+) (EC 1.5.1.5)	Cysteinyl-tRNA synthetase (EC 6.1.1.16)	tRNA-Arg-TCT	synonymous_variant	LOW
11:nac1,nac2,PAPNAC1,CIPPAP2,CIPPAP1,THU3,THU2,NAC2,NAC1,ED3,CIP4	NC_002516	1946548	A	C	32201	16.2	0.30	Nonsyn	gtc	gGc	494T>G	Val165Gly		fig|208964.12.peg.1863	PA1796	folD	Methenyltetrahydrofolate cyclohydrolase (EC 3.5.4.9) / Methylenetetrahydrofolate dehydrogenase (NADP+) (EC 1.5.1.5)	Cysteinyl-tRNA synthetase (EC 6.1.1.16)	tRNA-Arg-TCT	missense_variant	MODERATE
1:ED4	NC_002516	1951271	A	G	100009	19.0	0.17	Nonsyn	gta	gCa	455T>C	Val152Ala		fig|208964.12.peg.1867	PA1798		Sensory histidine kinase ParS	Beta-lactamase class C-like and penicillin binding proteins (PBPs) superfamily	Two-component transcriptional response regulator ParR	missense_variant	MODERATE
1:ED3	NC_002516	1951577	A	T	222.37	39.0	0.55	Nonsyn	ctg	cAg	149T>A	Leu50Gln		fig|208964.12.peg.1867	PA1798		Sensory histidine kinase ParS	Beta-lactamase class C-like and penicillin binding proteins (PBPs) superfamily	Two-component transcriptional response regulator ParR	missense_variant	MODERATE
5:nac4,PAPNAC1,THU4,NAC4,ED1	NC_002516	2003839	A	T	10.5937	13.0	0.42											5-methyltetrahydrofolate--homocysteine methyltransferase (EC 2.1.1.13)	hypothetical protein	intergenic_region	MODIFIER
1:ED4	NC_002516	2003853	G	C	14.3096	10.0	0.33											5-methyltetrahydrofolate--homocysteine methyltransferase (EC 2.1.1.13)	hypothetical protein	intergenic_region	MODIFIER
5:CIPPAP2,CPAP2,ED3,CIP4,C1	NC_002516	2003855	A	C	16.6242	14.4	0.39											5-methyltetrahydrofolate--homocysteine methyltransferase (EC 2.1.1.13)	hypothetical protein	intergenic_region	MODIFIER
10:nacpap1,nacpap2,nacPAP2,nacPAP1,CPAP2,THU4,ED3,ED2,C3,C1	NC_002516	2003856	G	C	16.9963	14.2	0.38											5-methyltetrahydrofolate--homocysteine methyltransferase (EC 2.1.1.13)	hypothetical protein	intergenic_region	MODIFIER
1:THU4	NC_002516	2186943	A	C	11.6051	17.0	0.27											Succinyl-CoA:3-ketoacid-coenzyme A transferase subunit B (EC 2.8.3.5)	Acetyl-CoA acetyltransferase (EC 2.3.1.9)	intergenic_region	MODIFIER
2:CPAP2,THU2	NC_002516	2186948	A	C	18.4692	17.0	0.41											Succinyl-CoA:3-ketoacid-coenzyme A transferase subunit B (EC 2.8.3.5)	Acetyl-CoA acetyltransferase (EC 2.3.1.9)	intergenic_region	MODIFIER
1:CIP2	NC_002516	2199747	G	T	14.6073	12.0	0.29											Homogentisate pathway transcriptional regulator HmgR	Hydroxymethylglutaryl-CoA lyase (EC 4.1.3.4)	intergenic_region	MODIFIER
2:EDPAP1,CIP2	NC_002516	2199754	G	C	15.7731	17.0	0.31											Homogentisate pathway transcriptional regulator HmgR	Hydroxymethylglutaryl-CoA lyase (EC 4.1.3.4)	intergenic_region	MODIFIER
1:CIPPAP1	NC_002516	2212711	C	A	118447	16.0	0.20	Nonsyn	acc	aAc	35C>A	Thr12Asn		fig|208964.12.peg.2105	PA2020		Transcriptional repressor of mexXY operon, MexZ	Multidrug efflux system, membrane fusion component	hypothetical protein	missense_variant	MODERATE
1:PAPNAC1	NC_002516	2212804	T	G	221615	31.0	0.29	Nonsyn	gtt	gGt	128T>G	Val43Gly		fig|208964.12.peg.2105	PA2020		Transcriptional repressor of mexXY operon, MexZ	Multidrug efflux system, membrane fusion component	hypothetical protein	missense_variant	MODERATE
1:EDPAP1	NC_002516	2212830	TACAAGAACAAGA	TACAAGAACAAGAACAAGA	222232	29.0	0.27	Insertion	tacaagaacaagatcgaggtc	TACAAGAACAAGAACAAGAtcgaggtc	161_166dupACAAGA	Asn54_Lys55dup		fig|208964.12.peg.2105	PA2020		Transcriptional repressor of mexXY operon, MexZ	Multidrug efflux system, membrane fusion component	hypothetical protein	disruptive_inframe_insertion	MODERATE
1:CIPPAP2	NC_002516	2212930	T	A	221.0	64.0	0.77	Nonsyn	ctc	cAc	254T>A	Leu85His		fig|208964.12.peg.2105	PA2020		Transcriptional repressor of mexXY operon, MexZ	Multidrug efflux system, membrane fusion component	hypothetical protein	missense_variant	MODERATE
1:EDPAP1	NC_002516	2212998	ATCCTC	ATCCTCCTC	67.4044	14.0	0.15	Insertion	atcctctac	ATCCTCCTCtac	325_327dupCTC	Leu109dup		fig|208964.12.peg.2105	PA2020		Transcriptional repressor of mexXY operon, MexZ	Multidrug efflux system, membrane fusion component	hypothetical protein	conservative_inframe_insertion	MODERATE
1:CIPPAP2	NC_002516	2213034	G	T	137661	15.0	0.21	Nonsyn	gag	Tag	358G>T	Glu120*		fig|208964.12.peg.2105	PA2020		Transcriptional repressor of mexXY operon, MexZ	Multidrug efflux system, membrane fusion component	hypothetical protein	stop_gained	HIGH
1:ED4	NC_002516	2213293	TGC	T	221.94	26.0	0.30	Deletion	ttgctg	tTtg	618_619delGC	Leu206fs	yes	fig|208964.12.peg.2105	PA2020		Transcriptional repressor of mexXY operon, MexZ	Multidrug efflux system, membrane fusion component	hypothetical protein	frameshift_variant	HIGH
1:EDPAP2	NC_002516	2213307	TGAG	TG	136126	14.0	0.19	Deletion	tga	TG	633_*1delAG	Ter211fs	yes	fig|208964.12.peg.2105	PA2020		Transcriptional repressor of mexXY operon, MexZ	Multidrug efflux system, membrane fusion component	hypothetical protein	frameshift_variant&stop_lost&splice_region_variant	HIGH
4:nacpap1,nacPAP1,THU3,ED2	NC_002516	2258129	C	G	22.7043	16.0	0.33	Synon	ggc	ggG	387C>G	Gly129Gly		fig|208964.12.peg.2149	PA2061		ABC transporter, ATP-binding protein (cluster 5, nickel/peptides/opines) / ABC transporter, ATP-binding protein (cluster 5, nickel/peptides/opines)	ABC transporter, permease protein 2 (cluster 5, nickel/peptides/opines)	Cysteine desulfurase (EC 2.8.1.7)	synonymous_variant	LOW
1:ED2	NC_002516	2274593	A	C	26.1925	12.0	0.24											Translation elongation factor G	Sensory box/GGDEF family protein	intergenic_region	MODIFIER
1:C2	NC_002516	2310477	T	G	22.7531	19.0	0.36	Nonsyn	ttg	Gtg	121T>G	Leu41Val		fig|208964.12.peg.2191	PA2099		Putative short-chain dehydrogenase	6-hexanolactone hydrolase	Transcriptional regulator, GntR family domain / Aspartate aminotransferase (EC 2.6.1.1)	missense_variant	MODERATE
1:CIP4	NC_002516	2475769	C	G	20238	18.0	0.27	Nonsyn	gcg	gGg	275C>G	Ala92Gly		fig|208964.12.peg.2350	PA2249	bkdB	Dihydrolipoamide acyltransferase component of branched-chain alpha-keto acid dehydrogenase complex (EC 2.3.1.168)	Branched-chain alpha-keto acid dehydrogenase, E1 component, beta subunit (EC 1.2.4.4)	Dihydrolipoamide dehydrogenase of branched-chain alpha-keto acid dehydrogenase (EC 1.8.1.4)	missense_variant	MODERATE
1:C1	NC_002516	2480754	A	C	14222	24.0	0.43											Sodium:alanine symporter family protein	L-asparaginase I, cytoplasmic (EC 3.5.1.1)	intergenic_region	MODIFIER
1:C2	NC_002516	2524028	G	C	19.8404	12.0	0.33	Synon	cgc	cgG	174C>G	Arg58Arg		fig|208964.12.peg.2396	PA2293		HEAT repeat-containing protein	FIG028220: hypothetical protein co-occurring with HEAT repeat protein	Organosulfonate ABC transporter ATP-binding protein	synonymous_variant	LOW
7:nacpap1,nacpap2,nacPAP2,nacPAP1,THU4,THU1,CIP1	NC_002516	2526197	T	G	58.7254	27.3	0.39	Nonsyn	agc	Cgc	1081A>C	Ser361Arg		fig|208964.12.peg.2399	PA2296		Organosulfonate ABC transporter substrate-binding protein	Organosulfonate ABC transporter permease protein	hypothetical protein	missense_variant	MODERATE
2:nac1,NAC1	NC_002516	2702107	G	C	11.4091	8.0	0.28											Pirin	Nicotinamidase family protein YcaC	intergenic_region	MODIFIER
1:CPAP2	NC_002516	2868386	T	G	15.0345	19.0	0.31	Nonsyn	gag	gCg	917A>C	Glu306Ala		fig|208964.12.peg.2656	PA2540		Putative lipase in cluster with Phosphatidate cytidylyltransferase	Ser/Thr and Tyr protein phosphatase (dual specificity)	CDP-alcohol phosphatidyltransferase family protein	missense_variant	MODERATE
2:THU1,ED1	NC_002516	2886441	G	C	26.3811	17.5	0.32	Nonsyn	cgc	Ggc	112C>G	Arg38Gly		fig|208964.12.peg.2670	PA2553		3-ketoacyl-CoA thiolase (EC 2.3.1.16) @ Acetyl-CoA acetyltransferase (EC 2.3.1.9)	Acyl-CoA dehydrogenase, short-chain specific (EC 1.3.8.1)	3-hydroxyacyl-CoA dehydrogenase (EC 1.1.1.35) @ 17hydroxysteroid dehydrogenase type 10 (HSD10)-like	missense_variant	MODERATE
3:EDPAP2,CIP4,CIP3	NC_002516	2960453	G	C	36.8248	16.7	0.29											Thioredoxin reductase (EC 1.8.1.9)	Leucyl/phenylalanyl-tRNA--protein transferase (EC 2.3.2.6)	intergenic_region	MODIFIER
2:CIPPAP2,C3	NC_002516	2983907	T	G	29.8471	25.5	0.33											NADH-ubiquinone oxidoreductase chain B (EC 1.6.5.3)	NADH-ubiquinone oxidoreductase chain C (EC 1.6.5.3) / NADH-ubiquinone oxidoreductase chain D (EC 1.6.5.3)	intergenic_region	MODIFIER
3:CIPPAP1,CIP1,C3	NC_002516	3136992	T	G	30.5421	17.3	0.37	Nonsyn	cag	cCg	20A>C	Gln7Pro		fig|208964.12.peg.2917	PA2778		FIG140336: TPR domain protein	Inner membrane protein YfdC	hypothetical protein	missense_variant	MODERATE
1:PAPNAC2	NC_002516	3136999	A	C	10.0318	15.0	0.29	Nonsyn	tgc	Ggc	13T>G	Cys5Gly		fig|208964.12.peg.2917	PA2778		FIG140336: TPR domain protein	Inner membrane protein YfdC	hypothetical protein	missense_variant	MODERATE
1:ED3	NC_002516	3155108	ATCATCCGGCATCTC	ATC	222.04	20.0	0.33	Deletion	gagatgccggatgat	GAT	1135_1146delGAGATGCCGGAT	Glu379_Asp382del		fig|208964.12.peg.2936	PA2798		Serine phosphatase RsbU, regulator of sigma subunit	Serine-protein kinase RsbW (EC 2.7.11.1)	hypothetical protein	conservative_inframe_deletion	MODERATE
2:EDPAP2,C4	NC_002516	3178314	G	C	10.7597	20.5	0.37	Nonsyn	gcc	Ccc	1183G>C	Ala395Pro		fig|208964.12.peg.2961	PA2824		Sensor histidine kinase/response regulator	ATP/GTP-binding protein	Organic hydroperoxide resistance transcriptional regulator	missense_variant	MODERATE
1:ED3	NC_002516	3194889	ACCTGCTCGATGC	AC	222184	27.0	0.39	Deletion	cgcatcgagcaggtc	cGTc	656_666delGCATCGAGCAG	Ile220fs	yes	fig|208964.12.peg.2978	PA2840		DEAD-box ATP-dependent RNA helicase DeaD (	hypothetical protein	hypothetical protein	frameshift_variant	HIGH
1:CIP3	NC_002516	3224433	A	C	13.3926	9.0	0.29	Nonsyn	gtg	gGg	101T>G	Val34Gly		fig|208964.12.peg.3012	PA2871		TesB-like acyl-CoA thioesterase 1	hypothetical protein	hypothetical protein	missense_variant	MODERATE
2:nac4,NAC4	NC_002516	3304391	T	G	23.4093	13.0	0.31											Aerobic cobaltochelatase CobN subunit (EC 6.6.1.2)	CobW GTPase involved in cobalt insertion for B12 biosynthesis	intergenic_region	MODIFIER
2:nac2,NAC2	NC_002516	3328088	G	A	225417	53.0	1.00	Nonsyn	ctc	Ttc	82C>T	Leu28Phe		fig|208964.12.peg.3115	PA2969	plsX	Phosphate:acyl-ACP acyltransferase PlsX (EC 2.3.1.n2)	Malonyl CoA-acyl carrier protein transacylase (EC 2.3.1.39)	LSU ribosomal protein L32p @ LSU ribosomal protein L32p, zinc-independent	missense_variant	MODERATE
1:CIP4	NC_002516	3402323	A	C	33.9235	21.0	0.38	Synon	ggt	ggG	1020T>G	Gly340Gly		fig|208964.12.peg.3188	PA3039		Ammonium transporter	Outer membrane low permeability porin, OprD family	hypothetical protein	synonymous_variant	LOW
2:nac3,NAC3	NC_002516	3402329	T	A	10.8983	8.0	0.32	Synon	gca	gcT	1014A>T	Ala338Ala		fig|208964.12.peg.3188	PA3039		Ammonium transporter	Outer membrane low permeability porin, OprD family	hypothetical protein	synonymous_variant	LOW
1:THU2	NC_002516	3424951	G	C	228106	50.0	0.93	Nonsyn	cac	caG	627C>G	His209Gln		fig|208964.12.peg.3211	PA3060	pelE	Pellicle/biofilm biosynthesis inner membrane protein PelE	Pellicle/biofilm biosynthesis protein PelF, CAZy glycosyltransferase family 4	Pellicle/biofilm biosynthesis inner membrane protein PelD	missense_variant	MODERATE
15:nac1,nac3,PAPNAC2,EDPAP2,EDPAP1,THU3,NAC3,NAC1,ED4,ED2,ED1,CIP4,CIP1,C4,C3	NC_002516	3556402	C	G	14.5344	11.5	0.30											Phosphoserine aminotransferase (EC 2.6.1.52)	DNA gyrase subunit A (EC 5.99.1.3)	intergenic_region	MODIFIER
5:nac3,THU3,NAC3,ED1,C4	NC_002516	3556406	C	G	27.7895	8.8	0.27											Phosphoserine aminotransferase (EC 2.6.1.52)	DNA gyrase subunit A (EC 5.99.1.3)	intergenic_region	MODIFIER
2:nac2,NAC2	NC_002516	3558939	T	C	225422	53.0	1.00	Nonsyn	gac	gGc	260A>G	AsthuPAP27Gly		fig|208964.12.peg.3311	PA3168	gyrA	DNA gyrase subunit A (EC 5.99.1.3)	Phosphoserine aminotransferase (EC 2.6.1.52)	S-methyl-5-thioribose-1-phosphate isomerase (EC 5.3.1.23)	missense_variant	MODERATE
5:CIPPAP1,CIP4,CIP3,CIP2,CIP1	NC_002516	3558951	G	A	221762	57.8	0.86	Nonsyn	acc	aTc	248C>T	Thr83Ile		fig|208964.12.peg.3311	PA3168	gyrA	DNA gyrase subunit A (EC 5.99.1.3)	Phosphoserine aminotransferase (EC 2.6.1.52)	S-methyl-5-thioribose-1-phosphate isomerase (EC 5.3.1.23)	missense_variant	MODERATE
2:nac3,NAC3	NC_002516	3560337	T	G	11.6532	10.0	0.26	Nonsyn	atc	Ctc	175A>C	Ile59Leu		fig|208964.12.peg.3312	PA3169	mtnA	S-methyl-5-thioribose-1-phosphate isomerase (EC 5.3.1.23)	DNA gyrase subunit A (EC 5.99.1.3)	Methylthioadenosine deaminase (EC 3.5.4.31)	missense_variant	MODERATE
2:nac1,NAC1	NC_002516	3712480	T	G	11.8937	13.0	0.31											Lipid A phosphoethanolamine transferase, putative	hypothetical protein	intergenic_region	MODIFIER
1:C2	NC_002516	3732834	A	C	10.8394	16.0	0.33	Nonsyn	acg	Ccg	2278A>C	Thr760Pro		fig|208964.12.peg.3485	PA3327		Siderophore biosynthesis non-ribosomal peptide synthetase modules	ATP-dependent Clp protease proteolytic subunit ClpP2 (EC 3.4.21.92)	2-polyprenyl-6-methoxyphenol hydroxylase and related FAD-dependent oxidoreductases	missense_variant	MODERATE
6:nac1,nac4,CPAP2,NAC4,NAC1,ED4	NC_002516	3738975	T	C	31.6176	14.3	0.37	Synon	gat	gaC	201T>C	Asp67Asp		fig|208964.12.peg.3487	PA3329		Siderophore biosynthesis non-ribosomal peptide synthetase modules	2-polyprenyl-6-methoxyphenol hydroxylase and related FAD-dependent oxidoreductases	Siderophore biosynthesis non-ribosomal peptide synthetase modules	synonymous_variant	LOW
2:nac1,NAC1	NC_002516	3759973	T	G	11.1167	12.0	0.32											Anti-sigma B factor antagonist RsbV	Chemotaxis protein methyltransferase CheR (EC 2.1.1.80)	intergenic_region	MODIFIER
1:CIP1	NC_002516	3817808	T	C	15.3889	10.0	0.40	Nonsyn	gag	gGg	725A>G	Glu242Gly		fig|208964.12.peg.3569	PA3409		Iron siderophore sensor protein	Hemophore HasA outer membrane receptor HasR / Iron siderophore receptor protein	FIG006045: Sigma factor, ECF subfamily	missense_variant	MODERATE
6:PAPNAC2,THU4,THU3,ED3,ED1,C4	NC_002516	3817810	G	C	36.1409	12.8	0.31	Synon	gtc	gtG	723C>G	Val241Val		fig|208964.12.peg.3569	PA3409		Iron siderophore sensor protein	Hemophore HasA outer membrane receptor HasR / Iron siderophore receptor protein	FIG006045: Sigma factor, ECF subfamily	synonymous_variant	LOW
4:nac2,PAPNAC2,NAC2,CIP3	NC_002516	3858581	A	C	49.3963	22.5	0.35	Nonsyn	ctg	cGg	629T>G	Leu210Arg		fig|208964.12.peg.3615	PA3453		Virulence factor mviM	Malate:quinone oxidoreductase (EC 1.1.5.4)	3-ketoacyl-CoA thiolase (EC 2.3.1.16) @ Acetyl-CoA acetyltransferase (EC 2.3.1.9)	missense_variant	MODERATE
2:nac3,NAC3	NC_002516	3932735	T	G	50.4254	14.0	0.38	Nonsyn	acc	Ccc	583A>C	Thr195Pro		fig|208964.12.peg.3680	PA3516		Formerly called adenylosuccinate lyase (similar to archaeal version), but most likely something else	SAM-dependent methyltransferase	Formerly called adenylosuccinate lyase (similar to archaeal version), but most likely something else	missense_variant	MODERATE
11:nac2,nac3,nacpap1,nacpap2,PAPNAC1,nacPAP2,nacPAP1,NAC3,NAC2,CIP3,CIP2	NC_002516	3932741	G	C	40.2296	19.5	0.35	Nonsyn	ccg	Gcg	577C>G	Pro193Ala		fig|208964.12.peg.3680	PA3516		Formerly called adenylosuccinate lyase (similar to archaeal version), but most likely something else	SAM-dependent methyltransferase	Formerly called adenylosuccinate lyase (similar to archaeal version), but most likely something else	missense_variant	MODERATE
11:PAPNAC1,PAPNAC2,EDPAP1,THU3,THU2,ED1,CIP4,CIP2,CIP1,C2,C1	NC_002516	3974276	T	G	19.3901	17.3	0.29	Nonsyn	tcg	Gcg	163T>G	Ser55Ala		fig|208964.12.peg.3712			hypothetical protein	Alginate lyase AlgL (EC 4.2.2.3)	Probable poly(beta-D-mannuronate) O-acetylase (EC 2.3.1.-)	missense_variant	MODERATE
2:nacpap1,nacPAP1	NC_002516	4145139	CCACGGCATCGCCAC	CC	222322	42.0	0.39	Deletion	cgtggcgatgccgtgggc	cGGgc	794_806delGTGGCGATGCCGT	Gly266fs	yes	fig|208964.12.peg.3874	PA3703	wspF	Chemotaxis response regulator protein-glutamate methylesterase CheB (EC 3.1.1.61)	Two-component system response regulator protein	Signal transduction histidine kinase CheA	frameshift_variant	HIGH
1:CIP3	NC_002516	4166869	TCCCC	TCCCCC	219868	43.0	0.67	Insertion	tccccg	TCCCCCg	356dupC	Arg120fs	yes	fig|208964.12.peg.3892	PA3721	nalC	Transcriptional regulator, AcrR family	hypothetical protein	hypothetical protein	frameshift_variant	HIGH
1:CIP3	NC_002516	4166917	CAGCAGA	C	222166	24.0	0.36	Deletion	cagcagagc	Cgc	401_406delAGCAGA	Gln134_Ser136delinsArg		fig|208964.12.peg.3892	PA3721	nalC	Transcriptional regulator, AcrR family	hypothetical protein	hypothetical protein	disruptive_inframe_deletion	MODERATE
4:nac3,nacpap2,nacPAP2,NAC3	NC_002516	4291241	A	C	11.3867	18.0	0.37											hypothetical protein	Valyl-tRNA synthetase (EC 6.1.1.9)	intergenic_region	MODIFIER
1:CIPPAP2	NC_002516	4291256	G	C	11298	13.0	0.25											hypothetical protein	Valyl-tRNA synthetase (EC 6.1.1.9)	intergenic_region	MODIFIER
6:nac3,nac4,NAC4,NAC3,CIP4,CIP1	NC_002516	4399434	T	G	10.2064	23.0	0.35	Nonsyn	agc	Cgc	508A>C	Ser170Arg		fig|208964.12.peg.4112	PA3924		Medium-chain-fatty-acid--CoA ligase (EC 6.2.1.-)	hypothetical protein	3-ketoacyl-CoA thiolase (EC 2.3.1.16) @ Acetyl-CoA acetyltransferase (EC 2.3.1.9)	missense_variant	MODERATE
1:CIP3	NC_002516	4427227	AATAGC	A	222258	28.0	0.55	Deletion	ggctattcg	gTcg	779_783delGCTAT	Gly260fs	yes	fig|208964.12.peg.4136	PA3947	rocR	Two-component system response regulator protein	Hybrid sensory histidine kinase in two-component regulatory system with EvgA	hypothetical protein	frameshift_variant	HIGH
1:ED2	NC_002516	4438539	C	G	14.1587	15.0	0.37											Endonuclease/exonuclease/phosphatase family protein	ABC-type amino acid transport/signal transduction system, periplasmic component/domain	intergenic_region	MODIFIER
1:CIP1	NC_002516	4438547	T	G	41.1488	20.0	0.39											Endonuclease/exonuclease/phosphatase family protein	ABC-type amino acid transport/signal transduction system, periplasmic component/domain	intergenic_region	MODIFIER
2:nac4,NAC4	NC_002516	4448864	T	G	15.3896	11.0	0.39											hypothetical protein	AMP nucleosidase (EC 3.2.2.4)	intergenic_region	MODIFIER
1:ED1	NC_002516	4448869	G	C	21.4689	11.0	0.37											hypothetical protein	AMP nucleosidase (EC 3.2.2.4)	intergenic_region	MODIFIER
3:EDPAP2,ED2,C1	NC_002516	4448877	A	C	27.7777	11.0	0.34											hypothetical protein	AMP nucleosidase (EC 3.2.2.4)	intergenic_region	MODIFIER
3:PAPNAC2,CIPPAP2,ED2	NC_002516	4588598	C	A	11.0241	13.7	0.44											FIG035246: DoxX family protein	FIG005107: hypothetical protein	intergenic_region	MODIFIER
1:THU1	NC_002516	4588600	A	T	12.7233	14.0	0.40											FIG035246: DoxX family protein	FIG005107: hypothetical protein	intergenic_region	MODIFIER
2:ED4,ED1	NC_002516	4588644	G	T	16.9959	9.0	0.42											FIG035246: DoxX family protein	FIG005107: hypothetical protein	intergenic_region	MODIFIER
4:nac3,THU2,NAC3,C3	NC_002516	4632553	A	C	15.8597	18.2	0.37											FAD/FMN-containing dehydrogenases	HlyD family secretion protein	intergenic_region	MODIFIER
2:PAPNAC1,THU1	NC_002516	4688849	A	C	27.6275	20.0	0.29											probable FAD-dependent monooxygenase	probable iron/ascorbate oxidoreductase	intergenic_region	MODIFIER
2:nac4,NAC4	NC_002516	4722876	C	G	10.4241	21.0	0.38	Nonsyn	cgt	cCt	1481G>C	Arg494Pro		fig|208964.12.peg.4420	PA4219		Putative iron-regulated membrane protein FtpC in pyochelin gene cluster @ Putative iron-regulated membrane protein in siderophore cluster	Inner-membrane permease FptX, ferripyochelin @ Inner-membrane permease for ferric siderophore	Hypothetical protein FtpB in pyochelin gene cluster @ Hypothetical protein FtpB in siderophore gene cluster	missense_variant	MODERATE
2:nac4,NAC4	NC_002516	4722882	T	G	16.1659	20.0	0.37	Nonsyn	cac	cCc	1475A>C	His492Pro		fig|208964.12.peg.4420	PA4219		Putative iron-regulated membrane protein FtpC in pyochelin gene cluster @ Putative iron-regulated membrane protein in siderophore cluster	Inner-membrane permease FptX, ferripyochelin @ Inner-membrane permease for ferric siderophore	Hypothetical protein FtpB in pyochelin gene cluster @ Hypothetical protein FtpB in siderophore gene cluster	missense_variant	MODERATE
2:nac4,NAC4	NC_002516	4722886	C	G	15.2074	21.0	0.38	Nonsyn	gcc	Ccc	1471G>C	Ala491Pro		fig|208964.12.peg.4420	PA4219		Putative iron-regulated membrane protein FtpC in pyochelin gene cluster @ Putative iron-regulated membrane protein in siderophore cluster	Inner-membrane permease FptX, ferripyochelin @ Inner-membrane permease for ferric siderophore	Hypothetical protein FtpB in pyochelin gene cluster @ Hypothetical protein FtpB in siderophore gene cluster	missense_variant	MODERATE
4:nac2,CIPPAP2,NAC2,CIP2	NC_002516	4737225	T	G	14.2652	25.8	0.40	Nonsyn	cag	cCg	3887A>C	Gln1296Pro		fig|208964.12.peg.4427	PA4226	pchE	Dihydroaeruginoate synthetase PchE, non-ribosomal peptide synthetase modules @ Siderophore biosynthesis non-ribosomal peptide synthetase modules	Pyochelin synthetase PchF, non-ribosomal peptide synthetase module @ Siderophore biosynthesis non-ribosomal peptide synthetase modules	Transcriptional regulator PchR	missense_variant	MODERATE
3:nac3,THU2,NAC3	NC_002516	4816554	G	T	22.4599	12.0	0.28											Low-affinity inorganic phosphate transporter	Putative two-component sensor	intergenic_region	MODIFIER
1:C1	NC_002516	4860766	T	TGC	43.2269	6.0	0.75	Insertion	atg	GCAtg	609_610insGC	Met204fs	yes	fig|208964.12.peg.4537	PA4332		hypothetical protein	2-polyprenylphenol hydroxylase and related flavodoxin oxidoreductases	Fumarate hydratase class I, aerobic (EC 4.2.1.2)	frameshift_variant	HIGH
2:CPAP2,C1	NC_002516	4860809	G	GTGGCCACCAGGTCTTCC	17553	11.0	0.59	Insertion	cgccgctatgccttgcaggcg	cgGGAAGACCTGGTGGCCACcgctatgccttgcaggcg	566_567insGGAAGACCTGGTGGCCA	Arg190fs	yes	fig|208964.12.peg.4537	PA4332		hypothetical protein	2-polyprenylphenol hydroxylase and related flavodoxin oxidoreductases	Fumarate hydratase class I, aerobic (EC 4.2.1.2)	frameshift_variant	HIGH
2:CPAP2,C1	NC_002516	4860810	C	CCACCAGGTCTTCCA	58.2644	11.5	0.65	Insertion	cgccgctatgccttgcag	cTGGAAGACCTGGTGGccgctatgccttgcag	565_566insTGGAAGACCTGGTG	Arg189fs	yes	fig|208964.12.peg.4537	PA4332		hypothetical protein	2-polyprenylphenol hydroxylase and related flavodoxin oxidoreductases	Fumarate hydratase class I, aerobic (EC 4.2.1.2)	frameshift_variant	HIGH
1:C1	NC_002516	4860811	G	GTCCAG	38.4701	3.0	0.25	Insertion	cgccgc	CTGGACgccgc	564_565insCTGGA	Arg189fs	yes	fig|208964.12.peg.4537	PA4332		hypothetical protein	2-polyprenylphenol hydroxylase and related flavodoxin oxidoreductases	Fumarate hydratase class I, aerobic (EC 4.2.1.2)	frameshift_variant	HIGH
1:C1	NC_002516	4860812	C	T	25.4267	9.0	1.00	Synon	cag	caA	564G>A	Gln188Gln		fig|208964.12.peg.4537	PA4332		hypothetical protein	2-polyprenylphenol hydroxylase and related flavodoxin oxidoreductases	Fumarate hydratase class I, aerobic (EC 4.2.1.2)	synonymous_variant	LOW
3:nac4,NAC4,ED1	NC_002516	4945636	T	G	16.4674	16.0	0.31	Nonsyn	gac	gCc	506A>C	Asp169Ala		fig|208964.12.peg.4621	PA4412	murG	UDP-N-acetylglucosamine--N-acetylmuramyl-(pentapeptide) pyrophosphoryl-undecaprenol N-acetylglucosamine transferase (EC 2.4.1.227)	UDP-N-acetylmuramate--L-alanine ligase (EC 6.3.2.8)	Peptidoglycan glycosyltransferase FtsW (EC 2.4.1.129)	missense_variant	MODERATE
15:nac4,PAPNAC1,EDPAP2,EDPAP1,CPAP1,THU3,THU2,THU1,NAC4,ED4,ED1,CIP2,CIP1,C1,PAO1greta	NC_002516	4962241	T	G	27.8741	19.0	0.40											Stringent starvation protein A	Ubiquinol-cytochrome C reductase, cytochrome C1 subunit	intergenic_region	MODIFIER
3:nac3,NAC3,CIP4	NC_002516	5047277	T	G	21.4641	15.3	0.33	Nonsyn	tga	Gga	472T>G	Ter158Glyext*?		fig|208964.12.peg.4718	PA4508		Transcriptional regulator, AsnC family	Threonine efflux protein	Allophanate hydrolase 2 subunit 2 (EC 3.5.1.54)	stop_lost&splice_region_variant	HIGH
1:THU3	NC_002516	5155648	G	A	225417	80.0	1.00	Nonsyn	gcc	Acc	88G>A	Ala30Thr		fig|208964.12.peg.4815	PA4600	nfxB	Transcriptional regulator NfxB	Multidrug efflux system, membrane fusion component	Sensory box/GGDEF domain/EAL domain protein	missense_variant	MODERATE
2:nac2,NAC2	NC_002516	5155669	A	C	228358	65.0	0.98	Nonsyn	aag	Cag	109A>C	Lys37Gln		fig|208964.12.peg.4815	PA4600	nfxB	Transcriptional regulator NfxB	Multidrug efflux system, membrane fusion component	Sensory box/GGDEF domain/EAL domain protein	missense_variant	MODERATE
3:nac1,THU2,NAC1	NC_002516	5155857	CCAGTACCGCCCGGAC	CC	228102	37.7	0.83	Deletion	ttccagtaccgcccggac	ttCC	299_312delAGTACCGCCCGGAC	Gln100fs	yes	fig|208964.12.peg.4815	PA4600	nfxB	Transcriptional regulator NfxB	Multidrug efflux system, membrane fusion component	Sensory box/GGDEF domain/EAL domain protein	frameshift_variant	HIGH
2:nac1,NAC1	NC_002516	5155870	G	GTATT	98.5918	9.0	0.19	Insertion	gacttc	GTATTacttc	310_311insTATT	Asp104fs	yes	fig|208964.12.peg.4815	PA4600	nfxB	Transcriptional regulator NfxB	Multidrug efflux system, membrane fusion component	Sensory box/GGDEF domain/EAL domain protein	frameshift_variant	HIGH
1:THU4	NC_002516	5156000	T	G	225417	102.0	1.00	Nonsyn	ctg	cGg	440T>G	Leu147Arg		fig|208964.12.peg.4815	PA4600	nfxB	Transcriptional regulator NfxB	Multidrug efflux system, membrane fusion component	Sensory box/GGDEF domain/EAL domain protein	missense_variant	MODERATE
3:EDPAP2,ED2,ED1	NC_002516	5156011	CTGGTCTACGGCATGGTC	CTGGTCTACGGCATGGTCTACGGCATGGTC	222374	52.7	0.61	Insertion	ctggtctacggcatggtcgatgcggaacgt	CTGGTCTACGGCATGGTCTACGGCATGGTCgatgcggaacgt	457_468dupTACGGCATGGTC	Tyr153_Val156dup		fig|208964.12.peg.4815	PA4600	nfxB	Transcriptional regulator NfxB	Multidrug efflux system, membrane fusion component	Sensory box/GGDEF domain/EAL domain protein	conservative_inframe_insertion	MODERATE
1:THU1	NC_002516	5156098	G	A	225417	89.0	1.00	Nonsyn	ggc	Agc	538G>A	Gly180Ser		fig|208964.12.peg.4815	PA4600	nfxB	Transcriptional regulator NfxB	Multidrug efflux system, membrane fusion component	Sensory box/GGDEF domain/EAL domain protein	missense_variant	MODERATE
6:nac3,nac4,nacpap2,nacPAP2,NAC4,NAC3	NC_002516	5156124	A	C	222063	56.0	0.70	Nonsyn	tga	tgC	564A>C	Ter188Cysext*?		fig|208964.12.peg.4815	PA4600	nfxB	Transcriptional regulator NfxB	Multidrug efflux system, membrane fusion component	Sensory box/GGDEF domain/EAL domain protein	stop_lost&splice_region_variant	HIGH
5:nac3,CPAP2,NAC3,ED4,C2	NC_002516	5163514	T	G	68.1236	20.8	0.38											Metal-binding GTPase YjiA	Uncharacterized proteins YbdD and YjiX	intergenic_region	MODIFIER
1:CIP3	NC_002516	5163772	C	G	31.4912	12.0	0.28											Uncharacterized proteins YbdD and YjiX	Carbon starvation protein A	intergenic_region	MODIFIER
2:ED1,PAO1greta	NC_002516	5331088	T	G	16.0901	24.5	0.36	Nonsyn	gag	gCg	371A>C	Glu124Ala		fig|208964.12.peg.4971	PA4745	nusA	Transcription termination protein NusA	Translation initiation factor 2	Bacterial ribosome SSU maturation protein RimP	missense_variant	MODERATE
10:nac3,PAPNAC1,EDPAP1,NAC3,ED3,ED2,ED1,CIP2,CIP1,C2	NC_002516	5638855	G	C	16.9588	19.4	0.42	Nonsyn	gcc	Ccc	58G>C	Ala20Pro		fig|208964.12.peg.5256			hypothetical protein	Pyruvate dehydrogenase E1 component (EC 1.2.4.1)	Dihydrolipoamide acetyltransferase component of pyruvate dehydrogenase complex (EC 2.3.1.12)	missense_variant	MODERATE
11:PAPNAC2,CIPPAP2,THU2,ED4,ED2,ED1,CIP4,CIP2,C4,C3,C1	NC_002516	5638859	A	C	33.1149	21.7	0.43	Nonsyn	aac	aCc	62A>C	Asn21Thr		fig|208964.12.peg.5256			hypothetical protein	Pyruvate dehydrogenase E1 component (EC 1.2.4.1)	Dihydrolipoamide acetyltransferase component of pyruvate dehydrogenase complex (EC 2.3.1.12)	missense_variant	MODERATE
1:CIPPAP1	NC_002516	5643583	CGAGCA	C	96.9308	16.0	0.16	Deletion	gccgagcaa	gcCa	2575_2579delGAGCA	Glu859fs	yes	fig|208964.12.peg.5259	PA5017		Sensory box/GGDEF family protein	hypothetical protein	Peptide-methionine (S)-S-oxide reductase MsrA (EC 1.8.4.11)	frameshift_variant	HIGH
1:PAO1greta	NC_002516	5680530	G	A	154.06	14.0	0.25	Nonsyn	cag	Tag	79C>T	Gln27*		fig|208964.12.peg.5288	PA5044	pilM	Type IV pilus biogenesis protein PilM	Type IV pilus biogenesis protein PilN	Multimodular transpeptidase-transglycosylase (EC 2.4.1.129) (EC 3.4.-.-)	stop_gained	HIGH
1:C2	NC_002516	5694496	A	C	10.6069	11.0	0.26											ATP-dependent hsl protease ATP-binding subunit HslU	FIG00899427: hypothetical protein	intergenic_region	MODIFIER
2:nac3,NAC3	NC_002516	5694505	A	C	11.3983	12.0	0.28											ATP-dependent hsl protease ATP-binding subunit HslU	FIG00899427: hypothetical protein	intergenic_region	MODIFIER
5:nac1,NAC1,ED2,CIP1,C4	NC_002516	5694509	T	G	17.7651	15.0	0.34											ATP-dependent hsl protease ATP-binding subunit HslU	FIG00899427: hypothetical protein	intergenic_region	MODIFIER
1:CPAP1	NC_002516	5711859	T	G	12.8017	33.0	0.35	Nonsyn	gag	gCg	353A>C	Glu118Ala		fig|208964.12.peg.5319	PA5074		ABC transporter, ATP-binding protein (cluster 3, basic aa/glutamine/opines)	hypothetical protein	ABC transporter permease protein amino terminal extension PA5075.N / ABC transporter, permease protein (cluster 3, basic aa/glutamine/opines)	missense_variant	MODERATE
4:nacpap1,nacPAP1,EDPAP2,C1	NC_002516	5939130	C	G	11.8939	20.2	0.32	Nonsyn	ctg	Gtg	2761C>G	Leu921Val		fig|208964.12.peg.5525	PA5272	cyaA	Adenylate cyclase (EC 4.6.1.1)	DNA-binding protein inhibitor Id-2-related protein	hypothetical protein	missense_variant	MODERATE
4:EDPAP2,THU3,THU1,CIP1	NC_002516	5939131	T	G	30.7619	17.0	0.32	Nonsyn	ctg	cGg	2762T>G	Leu921Arg		fig|208964.12.peg.5525	PA5272	cyaA	Adenylate cyclase (EC 4.6.1.1)	DNA-binding protein inhibitor Id-2-related protein	hypothetical protein	missense_variant	MODERATE
1:C2	NC_002516	5939133	T	G	21.4375	9.0	0.24	Nonsyn	ttc	Gtc	2764T>G	Phe922Val		fig|208964.12.peg.5525	PA5272	cyaA	Adenylate cyclase (EC 4.6.1.1)	DNA-binding protein inhibitor Id-2-related protein	hypothetical protein	missense_variant	MODERATE
1:THU3	NC_002516	5939961	C	G	25.5516	12.0	0.27	Synon	ggc	ggG	699C>G	Gly233Gly		fig|208964.12.peg.5526	PA5273		hypothetical protein	Adenylate cyclase (EC 4.6.1.1)	Regulator of nucleoside diphosphate kinase	synonymous_variant	LOW
3:nac3,EDPAP1,NAC3	NC_002516	5939964	T	G	19.2058	14.0	0.24	Synon	ggt	ggG	702T>G	Gly234Gly		fig|208964.12.peg.5526	PA5273		hypothetical protein	Adenylate cyclase (EC 4.6.1.1)	Regulator of nucleoside diphosphate kinase	synonymous_variant	LOW
1:ED2	NC_002516	6061779	T	G	14.5741	27.0	0.30	Nonsyn	tgc	Ggc	439T>G	Cys147Gly		fig|208964.12.peg.5643	PA5383		UPF0324 inner membrane protein YeiH	Transcriptional regulator YeiE, LysR family	Lipolytic enzyme	missense_variant	MODERATE
1:THU3	NC_002516	6093144	C	G	17.9398	9.0	0.28											Low-specificity L-threonine aldolase (EC 4.1.2.48)	hypothetical protein	intergenic_region	MODIFIER
4:nac2,PAPNAC1,CIPPAP1,NAC2	NC_002516	6264397	TGACCCCG	TGACCCCGTTTAAAGAGACCGGCGACCCCG	131202	8.5	0.79	Insertion										LSU ribosomal protein L34p		feature_elongation	MODIFIER
5:nacpap1,nacpap2,nacPAP2,nacPAP1,CIP2	NC_002516	6264399	ACCCCG	ACCCCGTTTAAAGAGACCCCCG	158191	7.6	0.57	Insertion										LSU ribosomal protein L34p		feature_elongation	MODIFIER
